# Supplementary material for: Thinking about neither death nor poverty affects delay discounting, but episodic foresight does: Three replications of the effects of priming on time preferences
Source: Q J Exp Psychol (Hove). 2022 May 25;76(4):838–49. doi: 10.1177/17470218221097047 (PMC10031630; doi:10.1177/17470218221097047)
Supplement: sj-xlsx-1-qjp-10.1177_17470218221097047 – Supplemental material for Thinking about neither death nor poverty affects delay discounting, but episodic foresight does: Three replications of the effects of priming on time preferences [file sj-xlsx-1-qjp-10.1177_17470218221097047.xlsx]

## Sheet: Sheet1
			Griskevicius SES		27-MCQ Delay Discounting
Gender	Age	Group	Adult	Child	K	Log	in	Consistency	Proportion Larger-Later	Proportion Smaller-Sooner
[1- Female; 2- Male; 3 - Other]		[1 - Recession; 2 - Abundance]
1	30	1	17	15	0.127	-0.897	-2.07	0.926	0.111	0.889
1	27	1	7	5	0.006	-2.222	-5.12	0.926	0.481	0.519
2	27	1	8	10	0.025	-1.594	-3.67	0.926	0.296	0.704
2	25	1	7	12	0.002	-2.607	-6	0.815	0.593	0.407
1	34	1	17	16	0.004	-2.409	-5.55	0.963	0.519	0.481
1	30	1	18	16	0.101	-0.995	-2.29	0.963	0.222	0.778
2	34	1	6	12	0.025	-1.594	-3.67	0.889	0.333	0.667
1	56	1	9	16	0.003	-2.596	-5.98	0.889	0.556	0.444
2	38	1	11	8	0.004	-2.409	-5.55	0.926	0.556	0.444
2	24	1	19	18	0.025	-1.594	-3.67	0.852	0.37	0.63
1	24	1	10	6	0.047	-1.324	-3.05	0.926	0.259	0.741
1	50	1	14	10	0.003	-2.6	-5.99	0.926	0.556	0.444
2	25	1	5	8	0.101	-0.995	-2.29	1	0.185	0.815
2	24	1	14	7	0.006	-2.222	-5.12	0.963	0.444	0.556
1	55	1	17	9	0.01	-2.012	-4.63	0.889	0.444	0.556
1	35	1	7	10	0	-3.801	-8.75	0.963	0.963	0.037
2	31	1	10	5	0.025	-1.594	-3.67	0.926	0.296	0.704
1	34	1	15	16	0.158	-0.8	-1.84	0.963	0.074	0.926
2	32	1	21	21	0.064	-1.191	-2.74	0.963	0.222	0.778
2	26	1	10	18	0.002	-2.8	-6.45	0.926	0.667	0.333
2	25	1	4	8	0.101	-0.995	-2.29	1	0.185	0.815
1	35	1	9	9	0	-3.801	-8.75	0.963	0.963	0.037
2	27	1	20	3	0.064	-1.191	-2.74	0.963	0.222	0.778
2	24	1	13	20	0.006	-2.222	-5.12	0.963	0.444	0.556
2	40	1	18	15	0.003	-2.6	-5.99	0.889	0.593	0.407
1	28	1	13	19	0.041	-1.388	-3.2	0.963	0.259	0.741
2	59	1	19	19	0.016	-1.8	-4.14	0.889	0.259	0.741
1	23	1	8	12	0.01	-2.012	-4.63	0.926	0.407	0.593
1	60	1	21	9	0.003	-2.596	-5.98	0.815	0.481	0.519
1	30	1	9	7	0.001	-2.999	-6.91	0.926	0.704	0.296
1	25	1	15	6	0.064	-1.191	-2.74	0.963	0.222	0.778
1	37	1	15	10	0.001	-2.999	-6.91	0.889	0.741	0.259
1	43	1	7	10	0.005	-2.315	-5.33	0.889	0.519	0.481
1	21	1	13	11	0.025	-1.594	-3.67	0.852	0.37	0.63
2	21	1	7	11	0.016	-1.8	-4.14	0.889	0.407	0.593
1	27	1	8	8	0.003	-2.6	-5.99	0.926	0.63	0.37
1	23	1	11	11	0.006	-2.222	-5.12	0.963	0.444	0.556
1	48	1	8	7	0.006	-2.222	-5.12	0.889	0.481	0.519
2	27	1	7	13	0.006	-2.222	-5.12	0.926	0.444	0.556
2	34	1	7	9	0.001	-2.999	-6.91	0.926	0.741	0.259
1	35	1	11	13	0.159	-0.799	-1.84	0.889	0.148	0.852
1	40	1	9	16	0.026	-1.589	-3.66	0.926	0.333	0.667
1	33	1	8	11	0.001	-3.199	-7.37	0.852	0.778	0.222
1	30	1	6	9	0.101	-0.995	-2.29	0.963	0.148	0.852
1	40	1	18	9	0.016	-1.8	-4.14	0.926	0.296	0.704
1	33	1	15	15	0.006	-2.222	-5.12	0.963	0.444	0.556
1	42	1	8	3	0.003	-2.6	-5.99	0.926	0.63	0.37
1	53	1	10	7	0.003	-2.505	-5.77	0.889	0.593	0.407
1	28	1	12	11	0.01	-2.012	-4.63	0.926	0.407	0.593
1	32	1	16	5	0.001	-2.999	-6.91	0.926	0.741	0.259
1	22	1	3	8	0.001	-2.999	-6.91	0.926	0.741	0.259
1	46	1	9	9	0.001	-2.999	-6.91	0.926	0.741	0.259
2	28	1	4	6	0.001	-2.999	-6.91	0.889	0.778	0.222
1	47	1	8	9	0.016	-1.8	-4.14	0.963	0.333	0.667
1	35	1	12	9	0.002	-2.8	-6.45	0.926	0.667	0.333
2	39	1	7	5	0.249	-0.603	-1.39	1	0	1
1	32	1	13	15	0.016	-1.8	-4.14	0.963	0.333	0.667
1	33	1	14	16	0.101	-0.996	-2.29	0.926	0.148	0.852
1	29	1	9	8	0.001	-3.099	-7.14	0.889	0.741	0.259
1	38	1	7	8	0.016	-1.8	-4.14	0.963	0.333	0.667
1	24	1	16	8	0.002	-2.607	-6	0.815	0.593	0.407
1	38	1	6	15	0.006	-2.222	-5.12	0.889	0.519	0.481
1	48	1	20	21	0.041	-1.388	-3.2	0.963	0.259	0.741
1	30	1	10	14	0.001	-2.999	-6.91	0.889	0.741	0.259
1	29	1	9	13	0.026	-1.589	-3.66	0.963	0.296	0.704
2	21	1	13	10	0.005	-2.315	-5.33	0.926	0.481	0.519
1	40	1	10	9	0	-3.801	-8.75	0.963	0.963	0.037
2	26	1	15	8	0.041	-1.388	-3.2	0.963	0.259	0.741
1	32	1	8	3	0	-3.801	-8.75	0.963	0.963	0.037
2	30	1	9	7	0.001	-3.199	-7.37	0.889	0.778	0.222
1	46	1	15	8	0.158	-0.8	-1.84	0.963	0.074	0.926
1	31	1	18	8	0	-3.4	-7.83	0.926	0.815	0.185
1	21	1	6	9	0.003	-2.6	-5.99	0.926	0.556	0.444
1	30	1	3	6	0.003	-2.596	-5.98	0.926	0.519	0.481
2	31	1	10	15	0.101	-0.996	-2.29	1	0.148	0.852
2	37	1	9	6	0.001	-3.199	-7.37	0.926	0.778	0.222
1	64	1	9	16	0.035	-1.462	-3.37	0.889	0.296	0.704
1	28	1	9	16	0.006	-2.198	-5.06	0.852	0.444	0.556
2	28	1	9	11	0.052	-1.287	-2.96	0.741	0.333	0.667
1	35	1	7	17	0.016	-1.8	-4.14	0.963	0.333	0.667
2	27	1	10	8	0.003	-2.6	-5.99	0.889	0.593	0.407
2	27	1	12	12	0.064	-1.191	-2.74	0.926	0.259	0.741
1	45	1	8	6	0.001	-3.199	-7.37	0.889	0.778	0.222
1	54	1	18	14	0.199	-0.702	-1.62	0.963	0.074	0.926
1	21	1	14	18	0.016	-1.803	-4.15	0.963	0.37	0.63
2	34	1	10	10	0.003	-2.6	-5.99	0.889	0.593	0.407
1	38	1	12	3	0.064	-1.191	-2.74	0.963	0.222	0.778
1	41	1	12	21	0.01	-2.013	-4.64	0.963	0.407	0.593
2	36	1	11	12	0.184	-0.735	-1.69	0.593	0.407	0.593
1	37	1	8	17	0.003	-2.596	-5.98	0.926	0.593	0.407
1	32	1	18	8	0	-3.4	-7.83	0.926	0.815	0.185
1	32	1	10	5	0.01	-2.012	-4.63	0.926	0.407	0.593
1	40	1	19	12	0.016	-1.8	-4.14	0.963	0.333	0.667
1	22	1	18	16	0.004	-2.411	-5.55	0.852	0.556	0.444
2	39	1	14	15	0.064	-1.191	-2.74	0.963	0.222	0.778
1	45	1	10	9	0.101	-0.995	-2.29	1	0.185	0.815
2	48	1	10	8	0.101	-0.995	-2.29	0.963	0.222	0.778
1	49	1	13	8	0.004	-2.409	-5.55	0.926	0.556	0.444
1	31	1	17	6	0.064	-1.191	-2.74	0.963	0.222	0.778
1	34	1	11	16	0.016	-1.803	-4.15	0.926	0.407	0.593
1	24	1	16	8	0.003	-2.6	-5.99	0.926	0.63	0.37
2	53	1	13	12	0.001	-2.999	-6.91	0.926	0.741	0.259
1	41	1	10	14	0.016	-1.8	-4.14	0.889	0.407	0.593
1	37	1	8	8	0	-3.6	-8.29	0.889	0.852	0.148
1	64	1	13	17	0.02	-1.696	-3.91	0.926	0.333	0.667
2	69	1	7	14	0.026	-1.589	-3.66	0.963	0.296	0.704
2	23	1	18	8	0.064	-1.191	-2.74	0.963	0.222	0.778
1	22	1	3	3	0.249	-0.603	-1.39	1	0	1
2	43	1	14	20	0.003	-2.6	-5.99	0.926	0.63	0.37
1	57	1	16	5	0.003	-2.6	-5.99	0.926	0.63	0.37
2	49	1	11	8	0.002	-2.607	-6	0.815	0.593	0.407
1	31	1	12	16	0.001	-2.999	-6.91	0.926	0.741	0.259
2	20	1	8	8	0.01	-2.013	-4.64	0.963	0.407	0.593
2	50	1	7	7	0.01	-2.013	-4.64	0.889	0.481	0.519
2	49	1	16	21	0	-3.801	-8.75	0.963	0.963	0.037
2	25	1	14	6	0.101	-0.996	-2.29	1	0.148	0.852
2	21	1	8	9	0.003	-2.6	-5.99	0.889	0.593	0.407
1	27	1	11	11	0.101	-0.995	-2.29	1	0.185	0.815
1	39	1	8	8	0.006	-2.208	-5.08	0.815	0.519	0.481
2	26	1	10	17	0.026	-1.589	-3.66	0.963	0.296	0.704
1	39	1	9	8	0.016	-1.803	-4.15	0.926	0.407	0.593
1	68	1	16	7	0.016	-1.803	-4.15	0.963	0.37	0.63
1	20	1	6	14	0.064	-1.191	-2.74	0.963	0.222	0.778
2	21	2	16	14	0.026	-1.589	-3.66	0.963	0.296	0.704
1	34	2	18	18	0.016	-1.8	-4.14	0.926	0.37	0.63
1	22	2	7	16	0.002	-2.8	-6.45	0.889	0.667	0.333
2	35	2	8	15	0.101	-0.995	-2.29	1	0.185	0.815
2	28	2	10	21	0.016	-1.8	-4.14	0.926	0.296	0.704
1	36	2	13	21	0.006	-2.222	-5.12	0.889	0.444	0.556
2	50	2	10	11	0	-3.4	-7.83	0.852	0.815	0.185
2	37	2	4	13	0.006	-2.222	-5.12	0.926	0.481	0.519
1	46	2	16	20	0.101	-0.995	-2.29	1	0.185	0.815
1	20	2	6	7	0.047	-1.324	-3.05	0.926	0.259	0.741
1	46	2	10	15	0.016	-1.8	-4.14	0.963	0.333	0.667
1	32	2	21	6	0.006	-2.222	-5.12	0.926	0.481	0.519
1	28	2	21	21	0.158	-0.8	-1.84	1	0.111	0.889
1	34	2	6	9	0.026	-1.589	-3.66	0.963	0.296	0.704
1	37	2	20	20	0.064	-1.191	-2.74	0.926	0.185	0.815
1	46	2	14	15	0.101	-0.996	-2.29	0.926	0.222	0.778
1	32	2	15	15	0.01	-2.013	-4.64	0.963	0.407	0.593
1	41	2	9	8	0.003	-2.596	-5.98	0.889	0.556	0.444
1	34	2	11	7	0.016	-1.8	-4.14	0.926	0.37	0.63
1	31	2	13	9	0.01	-2.013	-4.64	0.963	0.407	0.593
1	36	2	8	5	0.026	-1.589	-3.66	0.889	0.37	0.63
1	27	2	12	8	0.101	-0.995	-2.29	0.963	0.222	0.778
1	58	2	10	9	0.008	-2.117	-4.88	0.926	0.444	0.556
1	31	2	14	21	0.249	-0.603	-1.39	1	0	1
1	22	2	10	12	0.047	-1.324	-3.05	0.889	0.296	0.704
2	21	2	21	12	0.249	-0.603	-1.39	0.963	0.037	0.963
1	27	2	9	14	0	-3.801	-8.75	0.963	0.963	0.037
1	58	2	9	21	0.101	-0.995	-2.29	1	0.185	0.815
2	39	2	8	7	0.003	-2.6	-5.99	0.926	0.63	0.37
1	31	2	9	17	0.064	-1.191	-2.74	0.963	0.222	0.778
1	42	2	18	19	0.101	-0.995	-2.29	1	0.185	0.815
2	45	2	9	11	0	-3.4	-7.83	0.926	0.815	0.185
1	33	2	18	9	0.016	-1.803	-4.15	0.926	0.333	0.667
1	47	2	18	7	0.001	-2.999	-6.91	0.852	0.556	0.444
2	26	2	18	11	0.101	-0.996	-2.29	1	0.148	0.852
1	24	2	7	18	0.016	-1.803	-4.15	0.926	0.407	0.593
2	42	2	12	11	0.016	-1.803	-4.15	0.926	0.333	0.667
1	51	2	17	8	0.01	-2.012	-4.63	0.926	0.407	0.593
1	25	2	13	11	0.001	-3.199	-7.37	0.852	0.704	0.296
2	25	2	14	8	0.016	-1.8	-4.14	0.963	0.333	0.667
1	26	2	6	16	0.047	-1.324	-3.05	0.889	0.222	0.778
1	61	2	18	18	0.101	-0.995	-2.29	1	0.185	0.815
1	58	2	11	10	0.003	-2.6	-5.99	0.889	0.519	0.481
2	35	2	19	16	0.025	-1.594	-3.67	0.926	0.296	0.704
1	31	2	18	20	0.101	-0.995	-2.29	0.963	0.148	0.852
1	25	2	5	7	0.01	-2.012	-4.63	0.889	0.444	0.556
1	39	2	12	21	0.064	-1.191	-2.74	0.963	0.222	0.778
2	37	2	14	10	0.01	-2.012	-4.63	0.926	0.407	0.593
1	44	2	10	8	0.041	-1.388	-3.2	0.963	0.259	0.741
1	28	2	10	17	0.004	-2.409	-5.55	0.963	0.519	0.481
1	51	2	13	14	0.026	-1.589	-3.66	0.889	0.37	0.63
1	30	2	11	13	0.101	-0.995	-2.29	0.963	0.222	0.778
2	40	2	10	18	0.005	-2.315	-5.33	0.889	0.519	0.481
1	24	2	9	12	0.006	-2.222	-5.12	0.926	0.481	0.519
1	36	2	9	8	0.003	-2.596	-5.98	0.815	0.556	0.444
1	33	2	8	7	0.004	-2.409	-5.55	0.889	0.556	0.444
2	42	2	18	8	0.249	-0.603	-1.39	1	0	1
1	24	2	18	14	0.041	-1.388	-3.2	0.926	0.296	0.704
1	22	2	14	16	0.041	-1.388	-3.2	0.926	0.296	0.704
1	32	2	9	9	0.016	-1.803	-4.15	0.926	0.333	0.667
2	55	2	11	8	0.001	-2.9	-6.68	0.889	0.704	0.296
2	36	2	7	5	0.01	-2.012	-4.63	0.852	0.407	0.593
1	58	2	21	19	0.002	-2.8	-6.45	0.889	0.667	0.333
1	47	2	14	9	0.001	-2.999	-6.91	0.889	0.778	0.222
1	33	2	11	13	0.005	-2.315	-5.33	0.926	0.481	0.519
2	22	2	6	10	0.047	-1.324	-3.05	0.889	0.222	0.778
1	25	2	15	9	0.064	-1.191	-2.74	0.963	0.222	0.778
2	50	2	14	13	0.025	-1.594	-3.67	0.926	0.296	0.704
1	33	2	12	8	0.064	-1.191	-2.74	0.963	0.222	0.778
1	22	2	9	12	0.001	-2.999	-6.91	0.926	0.704	0.296
1	53	2	10	8	0.026	-1.589	-3.66	0.963	0.296	0.704
1	38	2	10	9	0.001	-2.999	-6.91	0.889	0.704	0.296
1	44	2	10	8	0.01	-2.013	-4.64	0.926	0.37	0.63
1	32	2	10	9	0.101	-0.995	-2.29	1	0.185	0.815
1	21	2	15	16	0.101	-0.995	-2.29	1	0.185	0.815
1	48	2	8	8	0	-3.4	-7.83	0.926	0.815	0.185
1	63	2	10	9	0.005	-2.315	-5.33	0.926	0.481	0.519
1	35	2	15	8	0.016	-1.8	-4.14	0.926	0.296	0.704
1	34	2	4	7	0.003	-2.6	-5.99	0.926	0.63	0.37
1	57	2	10	7	0.016	-1.803	-4.15	0.963	0.37	0.63
2	34	2	7	10	0	-3.801	-8.75	0.926	0.889	0.111
1	56	2	17	13	0.101	-0.996	-2.29	0.852	0.222	0.778
1	30	2	12	11	0.101	-0.995	-2.29	0.963	0.222	0.778
1	30	2	10	9	0.101	-0.995	-2.29	1	0.185	0.815
1	33	2	19	9	0.025	-1.594	-3.67	0.926	0.296	0.704
1	39	2	13	20	0.003	-2.6	-5.99	0.852	0.556	0.444
1	36	2	7	17	0.101	-0.995	-2.29	0.963	0.148	0.852
1	24	2	12	13	0.001	-2.9	-6.68	0.889	0.704	0.296
1	53	2	21	21	0.016	-1.803	-4.15	0.926	0.333	0.667
1	41	2	11	9	0.001	-2.999	-6.91	0.889	0.778	0.222
1	28	2	21	8	0.101	-0.995	-2.29	1	0.185	0.815
1	22	2	8	15	0.001	-2.999	-6.91	0.926	0.741	0.259
1	33	2	17	16	0.002	-2.8	-6.45	0.852	0.667	0.333
1	50	2	9	8	0.01	-2.012	-4.63	0.926	0.407	0.593
1	30	2	9	9	0.101	-0.996	-2.29	0.963	0.185	0.815
2	26	2	7	11	0.016	-1.8	-4.14	0.926	0.37	0.63
1	36	2	9	8	0.001	-2.999	-6.91	0.926	0.741	0.259
1	57	2	15	21	0.101	-0.996	-2.29	1	0.148	0.852
1	34	2	4	8	0.003	-2.6	-5.99	0.852	0.63	0.37
1	30	2	15	12	0.025	-1.594	-3.67	0.926	0.296	0.704
1	29	2	7	16	0.002	-2.8	-6.45	0.889	0.667	0.333
2	20	2	17	15	0.003	-2.6	-5.99	0.926	0.63	0.37
1	32	2	13	10	0.001	-2.999	-6.91	0.926	0.704	0.296
1	20	2	6	10	0.01	-2.012	-4.63	0.852	0.407	0.593
1	30	2	9	8	0.101	-0.995	-2.29	1	0.185	0.815
2	33	2	12	3	0.025	-1.594	-3.67	0.926	0.296	0.704
1	32	2	13	10	0.002	-2.8	-6.45	0.852	0.704	0.296
1	34	2	4	8	0.003	-2.6	-5.99	0.852	0.63	0.37
2	65	2	18	17	0.041	-1.388	-3.2	0.963	0.259	0.741
2	34	2	20	11	0.101	-0.995	-2.29	0.963	0.222	0.778
2	33	2	11	18	0.026	-1.589	-3.66	0.926	0.333	0.667
3	28	2	10	12	0.001	-2.999	-6.91	0.926	0.741	0.259
1	21	2	11	10	0	-3.801	-8.75	0.963	0.963	0.037
1	42	2	12	13	0.041	-1.388	-3.2	0.963	0.259	0.741
2	84	2	3	5	0.249	-0.603	-1.39	0.778	0.259	0.741
