# Supplementary material for: Thinking about neither death nor poverty affects delay discounting, but episodic foresight does: Three replications of the effects of priming on time preferences
Source: Q J Exp Psychol (Hove). 2022 May 25;76(4):838–49. doi: 10.1177/17470218221097047 (PMC10031630; doi:10.1177/17470218221097047)
Supplement: sj-xlsx-2-qjp-10.1177_17470218221097047 – Supplemental material for Thinking about neither death nor poverty affects delay discounting, but episodic foresight does: Three replications of the effects of priming on time preferences [file sj-xlsx-2-qjp-10.1177_17470218221097047.xlsx]

## Sheet: Sheet1
			Kelly & Schmeichel Discounting				27-MCQ Discounting
Gender	Age	Group	Proportion		Switch Point	Weber Calculation	Proportion		Log
[1- Female; 2- Male; 3 - Other]		[1 - Mortality; 2 - Control]	Smaller-Sooner	Larger-Later			Smaller-Sooner	Larger-Later
1	21	1	0	1	50	1	0.07	0.93	-3.8
2	24	2	0	1	50	1	0.56	0.44	-2.01
1	23	1	0.18	0.82	60	0.48	0.3	0.7	-3
2	57	2	0.73	0.27	90	0.1	0.52	0.48	-2.01
2	24	2	0.09	0.91	55	0.68	0.44	0.56	-2.41
1	21	1	0.09	0.91	55	0.68	0.19	0.81	-3.4
1	26	1	0.36	0.64	70	0.26	0.48	0.52	-2.6
2	20	2	0.18	0.82	60	0.48	0	1	-3.8
2	21	2	0.36	0.64	70	0.26	0.52	0.48	-2.01
1	27	1	0.55	0.45	80	0.15	0.52	0.48	-2.01
1	20	1	0.18	0.82	60	0.48	0.19	0.81	-3.6
2	35	2	0.91	0.09	100	0.06	0.67	0.33	-1.59
1	24	1	0.09	0.91	55	0.68	0.3	0.7	-2.8
1	24	1	0.36	0.64	70	0.26	0.56	0.44	-2.01
1	35	1	0.36	0.64	70	0.26	0.52	0.48	-2.22
3	18	2	0	1	50	1	0.63	0.37	-1.59
1	30	1	0.09	0.91	55	0.68	0.26	0.74	-3
1	37	1	0.18	0.82	60	0.48	0.33	0.67	-2.8
2	18	2	0.36	0.64	70	0.26	0.63	0.37	-1.59
1	20	1	0.09	0.91	55	0.68	0.52	0.48	-2.14
2	19	2	0.09	0.91	55	0.68	0.37	0.63	-2.8
1	33	1	0.64	0.36	85	0.12	0.56	0.44	-2.01
3	26	2	0.45	0.55	75	0.2	0.7	0.3	-1.59
2	18	2	0.09	0.91	55	0.68	0.37	0.63	-2.6
2	23	2	0.09	0.91	55	0.68	0.41	0.59	-2.6
1	20	1	0.18	0.82	60	0.48	0.52	0.48	-2.01
1	36	1	0	1	50	1	0.67	0.33	-1.59
1	49	1	0	1	50	1	0.3	0.7	-3
2	36	2	0.82	0.18	95	0.08	0.67	0.33	-1.59
2	24	2	0.09	0.91	55	0.68	0	1	-3.8
3	20	2	0.18	0.82	60	0.48	0.48	0.52	-2.32
1	59	1	0.18	0.82	60	0.48	0.52	0.48	-2.22
2	31	2	0.36	0.64	70	0.26	0.56	0.44	-2.01
1	25	1	0.18	0.82	60	0.48	0.41	0.59	-2.6
2	26	2	0.91	0.09	100	0.06	0.67	0.33	-1.8
2	20	2	0.09	0.91	55	0.68	0.41	0.59	-2.8
1	24	1	0.27	0.73	65	0.35	0.63	0.37	-1.8
2	20	2	0.45	0.55	75	0.2	0.52	0.48	-2.22
2	20	2	0.18	0.82	60	0.48	0.74	0.26	-1.39
2	21	2	1	0	0		0.7	0.3	-1.39
2	24	2	0.09	0.91	55	0.68	0.33	0.67	-2.8
2	21	2	0.18	0.82	60	0.48	0.44	0.56	-2.41
2	18	2	0.73	0.27	90	0.1	0.7	0.3	-1.39
2	23	2	0	1	50	1	0	1	-3.8
1	34	1	0.36	0.64	70	0.26	0.56	0.44	-2.01
2	25	2	0.36	0.64	70	0.26	0.41	0.59	-2.41
2	31	2	0.27	0.73	65	0.35	0.44	0.56	-2.41
1	27	1	0.09	0.91	55	0.68	0.37	0.63	-2.6
1	48	1	0.55	0.45	80	0.15	0.63	0.37	-1.59
1	36	1	0.73	0.27	90	0.1	0.59	0.41	-1.8
1	25	1	0.91	0.09	100	0.06	0.74	0.26	-1.39
2	25	2	0.09	0.91	55	0.68	0.19	0.81	-3.2
2	18	2	0	1	50	1	0.44	0.56	-2.41
1	25	1	0.09	0.91	55	0.68	0.07	0.93	-3.8
2	18	2	0.18	0.82	60	0.48	0.41	0.59	-2.6
1	43	1	0.36	0.64	70	0.26	0.59	0.41	-1.8
1	22	1	0.09	0.91	55	0.68	0	1	-3.8
2	26	2	0.18	0.82	60	0.48	0.59	0.41	-2.01
2	30	2	1	0	0		0.7	0.3	-1.59
2	22	2	0.45	0.55	60	0.48	0.33	0.67	-3.8
1	29	1	0.09	0.91	55	0.68	0	1	-3.8
2	56	2	0.27	0.73	65	0.35	0.52	0.48	-2.22
2	18	2	0	1	50	1	0.3	0.7	-3
2	25	2	0.18	0.82	60	0.48	0.52	0.48	-2.01
2	32	2	0.09	0.91	55	0.68	0.48	0.52	-2.14
1	24	1	0.27	0.73	65	0.35	0.48	0.52	-2.22
2	50	2	0.64	0.36	85	0.12	0.59	0.41	-1.8
2	28	2	0.55	0.45	80	0.15	0.63	0.37	-1.8
1	23	1	0.55	0.45	80	0.15	0.56	0.44	-2.01
2	21	2	0.55	0.45	80	0.15	0.52	0.48	-2.14
2	25	2	0.91	0.09	100	0.06	0.63	0.37	-1.8
2	23	2	0.91	0.09	100	0.06	0.67	0.33	-1.59
1	21	1	0.09	0.91	55	0.68	0.33	0.67	-2.8
2	20	2	0.55	0.45	80	0.15	0.52	0.48	-2.22
2	35	2	0.36	0.64	70	0.26	0.52	0.48	-2.22
2	23	2	0.36	0.64	70	0.26	0.7	0.3	-1.39
2	18	2	0.36	0.64	70	0.26	0.44	0.56	-2.41
2	28	2	0.09	0.91	55	0.68	0	1	-3.8
2	38	2	0.91	0.09	100	0.06	0.59	0.41	-1.8
2	25	2	0.27	0.73	65	0.35	0.52	0.48	-2.22
1	29	1	0.91	0.09	100	0.06	0.7	0.3	-1.39
1	28	1	0.09	0.91	55	0.68	0.19	0.81	-3.33
2	21	2	0.09	0.91	55	0.68	0.19	0.81	-3.4
2	33	2	0.27	0.73	65	0.35	0.48	0.52	-2.28
2	19	2	0.18	0.82	60	0.48	0.37	0.63	-2.6
2	21	2	0	1	50	1	0.33	0.67	-2.6
1	39	1	0.09	0.91	55	0.68	0.19	0.81	-3
1	41	1	0.09	0.91	55	0.68	0.41	0.59	-2.6
1	19	1	0.64	0.36	85	0.12	0.74	0.26	-1.39
2	21	2	0.18	0.82	60	0.48	0.63	0.37	-1.59
1	22	1	0	1	50	1	0.33	0.67	-2.8
1	19	1	0.36	0.64	70	0.26	0.81	0.19	-0.99
1	23	1	0.36	0.64	70	0.26	0.52	0.48	-2.22
2	23	2	0.91	0.09	100	0.06	0.67	0.33	-1.59
2	20	2	0.18	0.82	60	0.48	0.41	0.59	-2.6
2	21	2	0.09	0.91	55	0.68	0.33	0.67	-2.6
1	23	1	0.73	0.27	70	0.26	0.59	0.41	-1.7
1	26	1	0.18	0.82	60	0.48	0.37	0.63	-2.6
2	21	2	0.45	0.55	75	0.2	0.44	0.56	-2.41
1	22	1	1	0	0		0.85	0.15	-0.9
2	25	2	0.55	0.45	80	0.15	0.56	0.44	-2.01
2	21	2	0.36	0.64	70	0.26	0.59	0.41	-1.87
1	22	1	0.91	0.09	100	0.06	0.74	0.26	-1.39
2	26	2	0.09	0.91	55	0.68	0.11	0.89	-3.8
2	22	2	0.36	0.64	70	0.26	0.56	0.44	-2.01
2	18	2	0.36	0.64	70	0.26	0.7	0.3	-1.19
1	29	1	0.09	0.91	55	0.68	0.26	0.74	-3
2	21	2	0.55	0.45	80	0.15	0.59	0.41	-1.8
1	24	1	0	1	50	1	0.26	0.74	-3
2	31	2	0.73	0.27	90	0.1	0.63	0.37	-1.59
2	24	2	0.18	0.82	60	0.48	0.26	0.74	-3
2	23	2	0.18	0.82	60	0.48	0.37	0.63	-2.6
2	35	2	0.45	0.55	75	0.2	0.56	0.44	-2.01
2	31	2	0.09	0.91	55	0.68	0.41	0.59	-2.6
1	26	1	0.36	0.64	70	0.26	0.63	0.37	-1.7
2	24	2	0.27	0.73	65	0.35	0.59	0.41	-2.01
2	19	2	0.18	0.82	60	0.48	0.63	0.37	-1.8
2	42	2	0.73	0.27	90	0.1	0.59	0.41	-1.8
2	21	2	0.45	0.55	75	0.2	0.67	0.33	-1.39
1	36	1	0	1	50	1	0.63	0.37	-1.8
2	21	2	0.09	0.91	55	0.68	0.33	0.67	-2.8
1	22	1	0.18	0.82	60	0.48	0.48	0.52	-2.41
1	51	1	0.55	0.45	80	0.15	0.59	0.41	-2.01
2	21	2	0.45	0.55	75	0.2	0.44	0.56	-2.41
2	24	2	0.91	0.09	100	0.06	0.56	0.44	-2.01
1	30	1	0.55	0.45	80	0.15	0.59	0.41	-1.8
2	67	2	0.18	0.82	60	0.48	0.48	0.52	-2.41
2	22	2	0.18	0.82	60	0.48	0.48	0.52	-2.5
2	19	2	0	1	50	1	0.56	0.44	-2.01
2	18	2	0.18	0.82	60	0.48	0.44	0.56	-2.41
1	19	1	0.09	0.91	55	0.68	0.3	0.7	-2.8
2	19	2	0.18	0.82	60	0.48	0.26	0.74	-3
2	42	2	0.55	0.45	80	0.15	0.59	0.41	-1.8
1	27	1	0.09	0.91	55	0.68	0.37	0.63	-2.8
2	22	2	0.18	0.82	60	0.48	0.44	0.56	-2.6
2	22	2	0.36	0.64	70	0.26	0.59	0.41	-2.01
2	20	2	0.27	0.73	65	0.35	0.37	0.63	-2.6
1	65	1	0.55	0.45	80	0.15	0.59	0.41	-1.8
2	38	2	0.55	0.45	80	0.15	0.52	0.48	-2.22
2	18	2	0.09	0.91	55	0.68	0.41	0.59	-2.6
1	22	1	0	1	50	1	0.41	0.59	-2.6
1	23	1	0.27	0.73	65	0.35	0.56	0.44	-2.01
2	57	2	0.09	0.91	55	0.68	0.04	0.96	-3.8
1	24	1	0.18	0.82	60	0.48	0.41	0.59	-2.6
1	19	1	0.09	0.91	55	0.68	0.33	0.67	-2.8
2	46	2	0.73	0.27	90	0.1	0.41	0.59	-2.6
2	22	2	0.27	0.73	65	0.35	0.52	0.48	-2.22
1	26	1	0.18	0.82	60	0.48	0.48	0.52	-2.22
1	20	1	0.09	0.91	55	0.68	0.44	0.56	-2.41
2	25	2	0.27	0.73	65	0.35	0.48	0.52	-2.22
2	36	2	0.09	0.91	55	0.68	0	1	-3.8
1	27	1	0.36	0.64	70	0.26	0.56	0.44	-2.01
2	42	2	0.27	0.73	65	0.35	0.48	0.52	-2.22
1	29	1	0.91	0.09	100	0.06	0.78	0.22	-1.29
2	21	2	0.55	0.45	80	0.15	0.44	0.56	-2.6
2	22	2	0.73	0.27	90	0.1	0.78	0.22	-1.19
2	33	2	0.55	0.45	80	0.15	0.7	0.3	-1.39
1	21	1	0.18	0.82	60	0.48	0.48	0.52	-2.41
2	20	2	1	0	0		0.81	0.19	-0.99
2	41	2	0	1	50	1	0.3	0.7	-2.8
2	34	2	0.18	0.82	60	0.48	0.44	0.56	-2.41
2	19	2	0.36	0.64	70	0.26	0.59	0.41	-1.8
2	24	2	1	0	0		0.56	0.44	-1.8
2	20	2	0.36	0.64	70	0.26	0.59	0.41	-2.01
2	25	2	0.18	0.82	60	0.48	0.52	0.48	-2.05
2	23	2	0	1	50	1	0.56	0.44	-2.01
1	38	1	0.18	0.82	60	0.48	0.37	0.63	-2.6
1	32	1	0.27	0.73	65	0.35	0.59	0.41	-2.01
2	18	2	0	1	50	1	0.56	0.44	-1.8
2	24	2	0.18	0.82	60	0.48	0.33	0.67	-2.8
2	27	2	0.45	0.55	75	0.2	0.52	0.48	-2.22
2	45	2	0.82	0.18	70	0.26	0.33	0.67	-3.8
1	36	1	0.09	0.91	55	0.68	0.26	0.74	-3
2	20	2	0.91	0.09	100	0.06	0.74	0.26	-1.39
1	27	1	0.09	0.91	55	0.68	0.26	0.74	-3
1	42	1	1	0	0		0.74	0.26	-1.39
2	21	2	0	1	50	1	0.56	0.44	-2.01
1	32	1	0.18	0.82	60	0.48	0.33	0.67	-2.8
1	19	1	0.36	0.64	70	0.26	0.52	0.48	-2.22
2	18	2	0	1	50	1	0.3	0.7	-3.8
2	51	2	0.18	0.82	60	0.48	0.41	0.59	-2.6
2	18	2	0.09	0.91	55	0.68	0.41	0.59	-2.6
1	21	1	0.18	0.82	60	0.48	0.37	0.63	-2.6
2	20	2	0	1	50	1	0.7	0.3	-1.39
2	19	2	0	1	50	1	0.52	0.48	-2.22
2	20	2	0.27	0.73	55	0.68	0.52	0.48	-2.22
1	18	1	0.73	0.27	90	0.1	0.59	0.41	-2.01
2	19	2	0.09	0.91	55	0.68	0.37	0.63	-2.8
1	19	1	0	1	50	1	0.11	0.89	-3.4
2	22	2	0.36	0.64	70	0.26	0.26	0.74	-3
2	31	2	0.09	0.91	55	0.68	0.26	0.74	-3
2	19	2	0	1	50	1	0.7	0.3	-1.39
2	18	2	1	0	0		0.74	0.26	-1.39
2	19	2	0.09	0.91	55	0.68	0.41	0.59	-2.5
2	20	2	0.45	0.55	75	0.2	0.63	0.37	-1.59
2	44	2	0.91	0.09	100	0.06	0.56	0.44	-2.01
1	28	1	0.91	0.09	100	0.06	0.7	0.3	-1.39
1	24	1	0.64	0.36	80	0.15	0.56	0.44	-2.01
1	29	1	0.18	0.82	60	0.48	0.48	0.52	-2.41
2	22	2	0.27	0.73	65	0.35	0.52	0.48	-2.22
1	27	1	0.45	0.55	75	0.2	0.22	0.78	-3.2
