# Supplementary material for: Thinking about neither death nor poverty affects delay discounting, but episodic foresight does: Three replications of the effects of priming on time preferences
Source: Q J Exp Psychol (Hove). 2022 May 25;76(4):838–49. doi: 10.1177/17470218221097047 (PMC10031630; doi:10.1177/17470218221097047)
Supplement: sj-xlsx-3-qjp-10.1177_17470218221097047 – Supplemental material for Thinking about neither death nor poverty affects delay discounting, but episodic foresight does: Three replications of the effects of priming on time preferences [file sj-xlsx-3-qjp-10.1177_17470218221097047.xlsx]

## Sheet: Sheet1
				27-MCQ Discounting				Imagery Rating			BIS-Brief	PSWQ		PHQ-9
Gender	Age	Mood	Group	Proportion		Log	Consistency	Vividness	Relevance	Valence	Score	Score	Group	Score	Group
[1 - Female; 2 - Male; 3 - Other; 4 - Prefer Not to Say]			[0 - Neutral; 1 - Positive; 2 - Negative]	Smaller-Sooner	Larger-Later								[0 - Non-Worrier; 1 - Non-Clinical Worrier; 2 - Clinical Worrier; 3 - Chronic Worrier]		[0 - Non-Depressed; 1 - Mild Depression; 2 - Moderate Depression; 3 - Moderately Severe Depression; 4 - Severe Depression]
35	1	4	2	0.556	0.444	-2.013	0.852	6	4	5	12	69	3	6	1
51	2	9	2	0.704	0.296	-1.589	0.963	4	4	5	25	73	3	25	4
47	1	4	0	0.556	0.444	-1.8	0.852	6	7	4	14	74	3	12	2
20	1	6	2	0.37	0.63	-2.6	0.926	3	4	3	22	69	3	17	3
24	1	4	1	0.333	0.667	-2.6	0.889	7	1	6	12	48	1	2	0
24	1	6	1	0.613	0.387	-0.603	0.704	3	3	2	18	51	1	10	2
33	2	7	0	0.556	0.444	-2.012	0.889	5	1	2	25	74	3	21	4
26	1	3	0	0.469	0.531	-1.803	0.963	6	7	6	15	54	2	8	1
26	2	3	1	0.667	0.333	-1.387	0.926	5	5	3	15	48	1	4	0
54	1	4	0	0.333	0.667	-2.6	0.889	5	6	2	17	36	1	1	0
37	2	9	1	0.37	0.63	-2.596	0.889	4	5	3	22	68	3	16	3
46	1	8	2	0.185	0.815	-3.3	0.852	4	5	5	16	73	3	10	2
21	1	5	2	0.444	0.556	-2.222	0.889	6	7	4	26	60	2	19	3
24	1	3	2	0.222	0.778	-2.999	0.926	4	4	3	19	70	3	12	2
40	1	2	2	0.37	0.63	-2.6	0.852	2	1	1	16	54	2	0	0
20	2	4	1	0.226	0.774	-3.801	0.741	4	5	4	24	70	3	14	2
36	1	8	2	0.444	0.556	-2.222	0.963	5	3	3	12	70	3	21	4
26	1	4	2	0.519	0.481	-2.596	0.889	7	7	6	13	61	2	9	1
20	2	8	0	0.63	0.37	-1.594	0.926	4	1	1	24	62	2	20	4
38	1	6	2	0.519	0.481	-1.803	0.741	4	4	5	15	72	3	20	4
25	2	6	2	0.481	0.519	-2.013	0.852	5	2	2	17	54	2	16	3
21	1	2	0	0.406	0.594	-2.277	0.778	7	5	6	25	31	1	2	0
34	1	2	1	0.333	0.667	-2.6	0.889	4	5	4	11	41	1	1	0
34	1	4	1	0.63	0.37	-1.388	0.852	3	5	3	13	51	1	1	0
30	2	6	0	0	1	-3.801	1	4	1	2	14	50	1	3	0
21	2	1	2	0.407	0.593	-2.6	0.815	5	3	3	9	40	1	2	0
30	2	3	2	0.259	0.741	-2.8	0.889	4	5	3	15	68	3	6	1
32	2	1	0	0.593	0.407	-1.871	0.852	5	6	4	10	46	1	3	0
42	1	1	1	0.815	0.185	-0.8	0.926	5	5	5	14	67	3	16	3
24	2	3	0	0.472	0.528	-1.589	0.963	5	6	5	15	61	2	11	2
27	2	7	2	0.704	0.296	-0.801	0.778	6	7	4	20	58	2	19	3
28	2	7	0	0.593	0.407	-1.803	0.926	6	5	5	16	65	2	21	4
24	1	8	1	0.296	0.704	-2.6	0.852	3	6	2	22	66	3	19	3
22	2	6	2	0.444	0.556	-2.411	0.852	5	2	2	17	70	3	23	4
18	2	2	0	0.333	0.667	-2.596	0.852	5	6	4	17	33	1	8	1
23	2	2	0	0.139	0.861	-2.999	0.926	5	4	4	18	33	1	5	1
21	1	0	1	0.467	0.533	-1.803	0.926	4	4	2	15	57	2	11	2
19	2	5	1	0.259	0.741	-2.8	0.889	5	5	3	17	60	2	10	2
26	1	4	0	0.5	0.5	-1.388	0.852	5	5	5	20	65	2	13	2
23	1	2	1	0.222	0.778	-3.7	0.815	7	6	6	11	71	3	13	2
18	2	6	0	0.419	0.581	-2.222	0.852	4	4	3	15	60	2	9	1
18	1	6	2	0.148	0.852	-3.801	0.889	5	6	6	17	67	3	12	2
27	1	0	0	0.519	0.481	-2.222	0.963	6	7	4	17	64	2	9	1
28	1	3	2	0.593	0.407	-1.186	0.815	1	4	3	19	69	3	19	3
26	1	0	2	0.444	0.556	-1.803	0.852	4	7	6	8	43	1	4	0
38	1	6	1	0.514	0.486	-1.387	0.926	5	7	5	13	65	2	8	1
30	2	3	0	0.533	0.467	-1.8	0.963	2	1	1	12	31	1	4	0
34	1	8	2	0.333	0.667	-3.2	0.778	5	6	6	14	64	2	5	1
21	2	8	2	0.593	0.407	-1.594	0.889	3	4	5	25	72	3	17	3
22	1	6	0	0.667	0.333	-1.387	0.852	4	6	3	19	72	3	13	2
34	2	0	1	0.657	0.343	-0.605	0.926	7	5	6	10	25	0	0	0
30	1	3	0	0.519	0.481	-2.013	0.963	3	4	7	13	67	3	14	2
21	1	0	0	0.519	0.481	-1.594	0.815	7	4	7	16	60	2	10	2
27	1	5	0	0.091	0.909	-3.801	0.926	2	2	3	16	70	3	9	1
19	1	5	1	0.444	0.556	-2.013	0.815	5	6	5	14	67	3	8	1
27	1	6	0	0.433	0.567	-2.8	0.778	5	7	4	19	61	2	17	3
18	2	2	1	0.593	0.407	-1.803	0.926	5	7	3	15	42	1	10	2
19	1	5	1	0.37	0.63	-2.409	0.889	4	5	4	18	52	1	4	0
29	1	5	2	0.741	0.259	-1.387	0.926	5	5	6	16	62	2	6	1
22	1	2	2	0.519	0.481	-1.803	0.926	2	2	1	28	76	3	8	1
20	1	1	1	0.444	0.556	-2.406	0.704	7	7	2	10	66	3	1	0
19	1	6	1	0.259	0.741	-3.801	0.741	5	7	5	22	69	3	6	1
23	3	8	0	0.667	0.333	-1.388	0.963	4	5	3	13	77	3	21	4
20	1	7	1	0.185	0.815	-3.801	0.889	7	5	7	26	70	3	15	3
18	1	5	2	0.296	0.704	-2.8	0.815	4	4	4	19	75	3	13	2
19	2	3	0	0.6	0.4	-1.388	0.963	4	2	2	14	57	2	8	1
18	1	7	2	0.519	0.481	-0.995	0.63	3	5	6	19	64	2	18	3
18	1	0	1	0.222	0.778	-2.999	0.852	7	5	7	17	73	3	12	2
19	2	2	0	0.241	0.759	-3.801	0.778	5	4	4	15	54	2	4	0
25	1	7	0	0.37	0.63	-2.596	0.963	3	3	3	20	67	3	4	0
34	1	10	0	0.387	0.613	-3.801	0.63	7	5	4	18	42	1	14	2
24	2	2	1	0.3	0.7	-2.999	0.778	5	6	5	13	62	2	10	2
18	1	5	2	0.37	0.63	-2.8	0.704	6	7	3	25	76	3	20	4
24	1	2	2	0.519	0.481	-3.1	0.667	5	6	7	18	75	3	15	3
33	2	3	0	0.871	0.129	-0.603	1	5	6	2	22	52	1	7	1
25	1	5	0	0.593	0.407	-1.8	0.963	5	4	5	11	80	3	5	1
26	2	8	1	0.407	0.593	-2.409	0.963	6	7	6	16	22	0	3	0
33	1	8	2	0.556	0.444	-2.222	0.963	7	7	7	15	57	2	5	1
18	2	4	2	0	1	-3.801	1	5	4	3	20	65	2	9	1
18	1	5	0	0.741	0.259	-1.488	0.926	2	4	4	15	77	3	21	4
23	1	5	1	0.63	0.37	-1.387	0.889	4	3	5	19	48	1	8	1
20	3	3	0	0.719	0.281	-0.8	0.963	5	6	7	19	53	2	13	2
28	1	1	0	0.229	0.771	-2.8	0.889	3	1	2	19	38	1	2	0
19	2	2	1	0.406	0.594	-2.012	0.889	6	5	6	14	63	2	17	3
18	3	5	2	0.407	0.593	-3.2	0.704	6	5	6	27	66	3	23	4
24	1	3	1	0.176	0.824	-2.8	0.852	4	3	4	18	57	2	11	2
18	1	7	2	0.556	0.444	-1.589	0.889	4	5	6	19	75	3	27	4
19	1	5	1	0.222	0.778	-3.7	0.815	5	7	6	13	65	2	7	1
24	1	1	0	0.407	0.593	-2.6	0.889	5	5	6	17	71	3	5	1
22	1	1	1	0.444	0.556	-2.6	0.778	7	6	5	16	64	2	3	0
21	2	4	2	0	1	-3.801	1	5	3	2	20	52	1	7	1
22	1	5	0	0.733	0.267	-1.091	0.963	7	7	7	14	68	3	25	4
23	1	5	2	0.074	0.926	-3.7	0.963	4	3	2	17	76	3	10	2
19	1	4	0	0.222	0.778	-2.8	0.889	7	6	5	13	65	2	9	1
41	1	0	1	0.516	0.484	-1.803	0.926	7	7	5	11	75	3	1	0
24	2	2	2	0.667	0.333	-1.8	0.889	6	7	4	18	59	2	9	1
18	1	0	1	0	1	-3.801	1	6	7	7	21	51	1	13	2
22	2	1	1	0.667	0.333	-0.929	0.741	5	6	7	13	31	1	1	0
23	2	1	0	0.63	0.37	-1.594	0.926	5	7	5	12	35	1	3	0
20	2	4	2	0.37	0.63	-2.8	0.815	3	4	5	15	31	1	6	1
23	1	3	2	0.222	0.778	-2.999	0.926	3	4	3	16	69	3	14	2
19	1	2	1	0.483	0.517	-2.222	0.852	6	7	6	15	76	3	11	2
24	1	4	1	0.222	0.778	-2.999	0.889	1	2	2	17	47	1	9	1
27	2	6	0	0.828	0.172	-0.604	0.889	2	3	2	23	70	3	16	3
27	2	4	0	0.778	0.222	-1.186	1	7	4	4	16	35	1	3	0
28	2	1	1	0.862	0.138	-0.603	0.926	5	4	6	11	51	1	2	0
29	1	6	0	0.519	0.481	-2.012	0.852	7	7	5	12	57	2	16	3
24	1	3	1	0.481	0.519	-2.013	0.852	6	6	6	19	53	2	4	0
25	1	3	0	0.516	0.484	-1.803	0.926	5	5	3	23	57	2	3	0
24	1	4	2	0.704	0.296	-1.589	0.963	6	7	5	16	66	3	14	2
29	1	8	0	0.5	0.5	-2.012	0.889	4	5	2	20	67	3	27	4
19	2	6	2	0.852	0.148	-0.8	0.963	5	4	3	18	58	2	4	0
23	1	4	2	0.444	0.556	-2.222	0.926	5	4	6	14	72	3	15	3
18	1	2	2	0.296	0.704	-2.6	0.926	6	5	5	13	65	2	2	0
36	2	1	1	0.281	0.719	-2.6	0.889	3	5	3	22	32	1	2	0
25	1	5	0	0.481	0.519	-2.013	0.926	3	3	2	16	78	3	19	3
22	1	6	0	0.781	0.219	-0.603	0.926	7	6	6	13	50	1	9	1
19	2	5	2	0.63	0.37	-1.589	0.815	3	6	5	27	63	2	15	3
22	1	2	1	0.63	0.37	-1.493	0.778	5	4	4	16	58	2	7	1
18	1	2	2	0.222	0.778	-3.4	0.815	4	4	3	15	58	2	5	1
33	1	7	0	0.519	0.481	-2.013	0.963	4	6	4	9	78	3	21	4
18	2	7	1	0.333	0.667	-2.411	0.852	7	6	6	19	58	2	17	3
37	1	3	1	0.481	0.519	-2.222	0.963	3	7	5	11	31	1	2	0
37	1	4	1	0.37	0.63	-2.6	0.852	4	5	5	18	75	3	5	1
23	2	0	1	0.387	0.613	-2.506	0.741	4	5	7	10	43	1	4	0
25	1	6	0	0.741	0.259	-1.488	0.926	4	5	5	17	74	3	12	2
24	1	4	2	0.593	0.407	-1.803	0.926	5	4	3	15	68	3	11	2
29	1	3	2	0.481	0.519	-2.106	0.889	6	5	5	9	71	3	7	1
20	1	4	0	0.207	0.793	-2.9	0.889	5	3	3	16	62	2	21	4
30	1	1	2	0.704	0.296	-1.094	0.815	6	5	6	15	46	1	12	2
36	1	1	1	0.333	0.667	-2.6	0.889	4	7	5	11	38	1	1	0
22	2	1	2	0.37	0.63	-2.47	0.815	4	4	3	13	42	1	1	0
30	1	0	2	0.889	0.111	-0.603	0.926	3	2	1	16	67	3	2	0
50	1	0	2	0.481	0.519	-2.012	0.889	7	5	4	23	49	1	5	1
21	2	5	0	0.412	0.588	-2.012	0.852	6	4	4	14	63	2	12	2
25	1	3	0	0.593	0.407	-1.549	0.741	5	4	5	13	62	2	7	1
19	1	4	2	0.481	0.519	-2.013	0.926	5	6	5	14	67	3	17	3
24	1	3	2	0.296	0.704	-2.6	0.926	5	5	6	15	68	3	14	2
23	2	4	1	0.367	0.633	-2.411	0.889	6	5	6	17	42	1	12	2
24	1	5	0	0.444	0.556	-2.315	0.852	5	6	6	11	60	2	1	0
22	2	5	1	0.259	0.741	-2.9	0.815	5	7	6	14	69	3	16	3
23	1	2	0	0.815	0.185	-1.091	0.889	5	6	4	11	73	3	7	1
28	2	1	1	0.844	0.156	-0.603	1	7	6	5	9	54	2	2	0
50	1	3	2	0.148	0.852	-3.467	0.889	5	6	3	13	58	2	5	1
20	1	5	0	0.6	0.4	-0.605	0.741	5	5	6	16	57	2	15	3
48	2	0	2	0.704	0.296	-0.996	0.778	7	6	7	12	35	1	4	0
30	2	1	1	0.633	0.367	-0.995	0.889	5	7	4	10	38	1	0	0
27	1	7	0	0.889	0.111	-0.8	1	4	5	3	13	72	3	9	1
35	1	5	1	0.519	0.481	-2.409	0.704	7	5	3	21	70	3	19	3
19	2	4	0	0.355	0.645	-2.409	0.889	5	4	4	19	42	1	12	2
56	1	5	2	0.519	0.481	-2.222	0.926	3	5	5	17	70	3	13	2
28	1	2	2	0.704	0.296	-0.995	0.815	6	5	7	13	65	2	3	0
19	2	5	1	0.296	0.704	-2.6	0.926	5	4	5	19	67	3	20	4
28	2	2	0	0.559	0.441	-1.388	0.926	5	5	4	11	53	2	7	1
36	2	7	1	0.414	0.586	-2.222	0.889	5	7	6	23	70	3	17	3
31	1	5	2	0.333	0.667	-2.6	0.889	5	6	5	14	77	3	8	1
26	1	5	2	0.37	0.63	-3.6	0.667	2	1	3	19	58	2	3	0
26	1	6	2	0.37	0.63	-2.222	0.852	4	5	4	12	58	2	2	0
25	1	2	0	0.333	0.667	-2.409	0.815	7	5	5	18	48	1	4	0
39	1	7	2	0.926	0.074	-0.603	0.926	5	4	4	13	40	1	4	0
27	2	2	0	0.7	0.3	-1.091	0.926	5	5	6	14	46	1	6	1
22	2	3	1	0.296	0.704	-3.801	0.704	6	7	5	10	48	1	7	1
22	1	5	2	0.556	0.444	-2.013	0.926	5	5	6	13	69	3	14	2
21	2	5	0	0.314	0.686	-2.222	0.889	3	2	3	19	53	2	9	1
24	2	9	0	0.588	0.412	-1.388	0.963	5	6	6	17	43	1	14	2
24	2	6	0	0.593	0.407	-1.696	0.926	5	4	5	17	68	3	14	2
19	1	1	1	0.594	0.406	-1.186	0.778	5	5	4	14	50	1	1	0
23	1	5	2	0.741	0.259	-1.186	0.963	3	6	4	10	75	3	9	1
29	1	3	0	0.355	0.645	-2.117	0.852	6	5	4	12	80	3	4	0
21	2	2	1	0.281	0.719	-2.596	0.926	7	7	6	10	39	1	5	1
26	2	8	0	0.519	0.481	-2.012	0.926	6	5	5	21	60	2	8	1
26	2	3	2	0.185	0.815	-2.999	0.926	5	4	1	13	33	1	1	0
28	1	9	1	0.486	0.514	-1.186	0.852	7	6	6	20	67	3	18	3
22	1	3	0	0.481	0.519	-2.222	0.963	6	7	2	15	69	3	4	0
19	2	3	2	0.444	0.556	-2.409	0.815	4	4	5	13	56	2	4	0
31	1	3	1	0.333	0.667	-2.315	0.889	5	6	5	11	66	3	6	1
19	1	9	0	0.815	0.185	-0.603	0.815	6	5	5	17	41	1	16	3
24	1	5	1	0.655	0.345	-1.387	0.963	4	5	5	13	75	3	27	4
24	2	3	0	0.344	0.656	-2.8	0.741	4	3	4	17	62	2	8	1
23	2	5	2	0.37	0.63	-2.8	0.741	5	6	7	16	57	2	10	2
38	1	4	1	0.533	0.467	-1.589	0.852	7	6	6	13	55	2	7	1
24	2	2	2	0.852	0.148	-0.8	0.963	5	6	6	13	69	3	12	2
20	1	5	1	0.259	0.741	-2.999	0.926	5	7	7	15	58	2	13	2
26	2	5	1	0.222	0.778	-2.999	0.815	2	7	6	15	37	1	8	1
28	2	1	0	0.361	0.639	-2.013	0.926	5	4	5	14	39	1	8	1
22	2	0	2	0.741	0.259	-0.604	0.741	3	2	4	12	49	1	4	0
23	1	3	2	0.37	0.63	-3.6	0.667	4	3	2	17	56	2	13	2
23	1	5	2	0.444	0.556	-2.013	0.889	5	2	4	16	68	3	4	0
34	2	5	1	0.313	0.687	-2.6	0.852	3	2	2	16	35	1	14	2
22	2	6	0	0.759	0.241	-0.8	0.852	4	3	1	11	68	3	22	4
24	2	8	2	0.333	0.667	-3.201	0.667	7	7	6	11	35	1	7	1
28	1	8	2	0.37	0.63	-2.596	0.889	5	4	3	14	63	2	3	0
38	2	6	2	0.481	0.519	-2.013	0.926	5	2	3	18	53	2	10	2
22	1	3	1	0.444	0.556	-2.6	0.852	3	5	3	14	72	3	8	1
30	1	0	1	0.438	0.562	-2.222	0.926	5	7	6	14	56	2	2	0
32	1	5	0	0.889	0.111	-0.702	0.926	6	4	4	11	46	1	4	0
36	1	4	1	0.323	0.677	-2.596	0.889	5	7	5	8	69	3	10	2
22	2	8	0	0.741	0.259	-1.589	0.926	5	5	2	14	34	1	4	0
24	1	7	2	0.407	0.593	-2.277	0.852	4	5	3	15	65	2	19	3
28	2	3	1	0.556	0.444	-1.589	0.815	3	2	2	18	32	1	8	1
21	1	4	1	0.444	0.556	-2.013	0.815	7	6	6	12	64	2	17	3
22	1	2	0	0.519	0.481	-2.222	0.926	5	3	2	14	46	1	17	3
29	2	5	0	0.567	0.433	-1.594	0.852	5	5	5	18	41	1	8	1
21	2	7	0	0.481	0.519	-2.145	0.889	5	6	4	18	43	1	7	1
20	1	5	1	0.593	0.407	-1.594	0.741	5	3	4	16	55	2	17	3
29	1	2	2	0.481	0.519	-2.013	0.926	2	5	6	15	42	1	2	0
22	1	7	0	0.545	0.455	-1.589	0.926	6	4	4	22	67	3	20	4
19	1	4	2	0.333	0.667	-2.999	0.704	5	6	5	24	65	2	21	4
28	2	4	1	0.778	0.222	-0.603	0.778	6	5	6	10	41	1	2	0
22	1	4	1	0.37	0.63	-2.596	0.963	5	7	6	15	76	3	22	4
24	1	1	2	0.704	0.296	-1.488	0.889	5	7	6	20	68	3	5	1
32	2	0	0	0.622	0.378	-0.996	0.926	7	7	6	13	50	1	4	0
37	1	4	0	0.594	0.406	-1.387	0.889	7	4	4	14	24	0	1	0
25	2	0	2	0.407	0.593	-3.399	0.667	4	7	5	10	50	1	0	0
35	1	2	1	0.156	0.844	-3.333	0.852	5	6	5	13	62	2	4	0
30	1	2	0	0.556	0.444	-1.803	0.963	7	6	4	15	63	2	4	0
29	1	3	2	0.593	0.407	-1.091	0.667	4	4	5	13	63	2	7	1
23	1	5	2	0.593	0.407	-1.804	0.778	1	5	2	17	43	1	5	1
28	2	0	0	0.515	0.485	-1.803	0.889	7	7	7	9	57	2	4	0
36	2	1	2	0	1	-3.801	1	1	4	4	10	39	1	6	1
39	2	6	1	0.519	0.481	-1.905	0.852	5	6	7	19	33	1	7	1
27	1	5	1	0.37	0.63	-2.411	0.852	6	7	6	14	67	3	10	2
26	2	2	1	0.258	0.742	-2.277	0.741	6	7	7	13	62	2	10	2
33	2	3	1	0.364	0.636	-2.145	0.852	3	5	4	21	61	2	11	2
22	1	5	0	1	0	-0.603	1	4	4	5	21	50	1	12	2
33	2	2	2	0.407	0.593	-2.506	0.778	7	7	7	13	56	2	10	2
20	2	4	1	0.519	0.481	-1.589	0.852	5	3	2	20	56	2	6	1
31	1	4	0	0.556	0.444	-1.906	0.852	4	5	3	16	66	3	16	3
26	1	0	2	0.852	0.148	-0.8	0.963	5	5	4	15	73	3	10	2
37	1	0	2	0.741	0.259	-1.186	0.889	4	4	5	15	21	0	0	0
33	1	7	2	0.407	0.593	-3.6	0.704	7	7	7	14	65	2	16	3
22	2	3	1	0.469	0.531	-1.803	0.963	6	4	4	22	58	2	7	1
34	1	5	1	0.667	0.333	-1.589	0.926	6	7	7	14	51	1	26	4
47	2	2	2	0.148	0.852	-3.801	0.852	4	4	4	12	33	1	0	0
24	1	7	0	0.778	0.222	-1.387	0.963	6	7	4	16	56	2	15	3
30	1	4	0	0.852	0.148	-0.8	0.963	4	5	3	10	48	1	13	2
41	1	2	1	0.294	0.706	-2.8	0.889	3	6	6	14	38	1	12	2
29	1	3	1	0.407	0.593	-2.013	0.778	4	3	3	16	66	3	7	1
23	1	2	2	0.556	0.444	-2.012	0.889	6	3	5	13	57	2	4	0
23	2	5	0	0.63	0.37	-1.387	0.815	2	5	2	12	63	2	4	0
24	2	7	2	0.222	0.778	-3.667	0.778	6	7	7	13	63	2	11	2
19	1	5	1	0.37	0.63	-2.6	0.778	4	5	4	16	75	3	24	4
29	1	2	1	0.296	0.704	-3.801	0.741	5	5	4	15	53	2	9	1
20	1	5	2	0.667	0.333	-1.594	0.963	4	4	5	13	76	3	6	1
27	2	2	0	0.361	0.639	-1.8	0.778	5	6	5	18	57	2	16	3
34	1	6	0	0.63	0.37	-1.594	0.926	1	7	1	13	44	1	4	0
30	1	4	1	0.353	0.647	-3.801	0.63	7	7	7	16	75	3	15	3
25	1	7	0	0.75	0.25	-1.091	0.852	4	6	5	19	65	2	7	1
25	1	2	2	0.667	0.333	-1.905	0.852	7	4	7	12	51	1	5	1
36	2	0	1	0.419	0.581	-2.222	0.741	4	6	7	13	62	2	4	0
26	1	3	0	0.429	0.571	-2.222	0.926	5	5	3	14	51	1	7	1
24	2	6	2	0.593	0.407	-1.186	0.815	7	7	7	10	61	2	16	3
33	1	5	0	0.667	0.333	-1.488	0.926	5	3	5	14	80	3	15	3
31	2	8	2	0.259	0.741	-2.8	0.815	5	7	5	14	36	1	17	3
18	2	7	1	0.367	0.633	-2.411	0.815	5	6	3	15	66	3	21	4
24	1	5	1	0.37	0.63	-2.6	0.926	5	6	4	15	60	2	7	1
32	2	2	2	0.704	0.296	-1.387	0.963	5	5	4	15	63	2	4	0
25	2	7	2	0.519	0.481	-2.013	0.963	6	6	6	16	41	1	2	0
28	2	5	0	0.667	0.333	-1.594	0.963	1	1	1	18	49	1	8	1
28	1	5	1	0.778	0.222	-1.19	0.926	5	6	6	15	74	3	17	3
28	2	3	0	0.63	0.37	-1.594	0.852	6	7	5	17	57	2	19	3
25	1	6	2	0.407	0.593	-2.304	0.778	6	7	6	14	63	2	17	3
40	1	8	0	0.571	0.429	-1.696	0.926	7	5	7	9	73	3	17	3
18	1	3	0	0.444	0.556	-2.315	0.852	5	6	5	13	67	3	9	1
21	2	8	1	0.533	0.467	-1.733	0.889	4	2	3	23	63	2	19	3
23	1	3	1	0.519	0.481	-2.013	0.667	5	7	5	18	39	1	4	0
29	1	2	1	0.444	0.556	-2.222	0.926	6	6	6	14	44	1	2	0
21	1	0	1	0.296	0.704	-2.6	0.926	3	2	2	18	65	2	23	4
20	1	6	2	0.444	0.556	-2.222	0.926	3	4	4	16	61	2	7	1
21	2	4	2	0.259	0.741	-2.9	0.852	5	4	4	14	61	2	13	2
24	2	2	1	0.242	0.758	-2.6	0.926	4	5	4	14	36	1	9	1
37	1	3	2	0.519	0.481	-2.013	0.963	2	3	4	16	80	3	11	2
30	1	6	0	0.333	0.667	-2.409	0.963	7	7	1	19	71	3	11	2
22	4	6	1	0.448	0.552	-1.934	0.815	5	4	3	14	70	3	8	1
19	2	3	1	0.516	0.484	-1.388	0.889	4	4	5	13	48	1	9	1
23	1	4	2	0.111	0.889	-3.801	0.889	6	7	6	14	66	3	4	0
26	2	4	0	0.586	0.414	-1.8	0.926	5	4	4	18	70	3	15	3
21	2	6	1	0.222	0.778	-3.4	0.815	7	7	6	15	56	2	7	1
19	1	5	2	0.593	0.407	-1.488	0.852	1	1	1	23	62	2	17	3
39	1	0	2	0.259	0.741	-3.801	0.741	6	4	6	14	59	2	3	0
27	1	5	0	0.6	0.4	-1.186	0.889	5	5	6	10	56	2	9	1
30	2	6	1	0.633	0.367	-0.995	0.889	7	7	7	10	64	2	18	3
47	1	2	1	0.444	0.556	-2.407	0.815	6	7	7	15	63	2	4	0
32	1	4	0	0.926	0.074	-0.702	0.963	6	4	5	12	56	2	3	0
35	1	3	2	0.259	0.741	-2.8	0.889	4	5	3	14	65	2	8	1
22	1	1	1	0.567	0.433	-1.803	0.815	4	6	4	9	74	3	10	2
22	2	4	1	0.148	0.852	-3.801	0.852	7	5	5	13	42	1	1	0
19	2	8	0	0.594	0.406	-0.603	0.704	4	5	4	16	46	1	5	1
33	1	4	2	0.741	0.259	-1.186	0.815	5	4	4	11	49	1	5	1
23	1	6	2	0.519	0.481	-2.222	1	6	5	5	18	66	3	7	1
20	2	8	0	0.556	0.444	-1.803	0.963	7	7	6	23	54	2	1	0
22	1	9	1	0.667	0.333	-1.192	0.889	5	6	5	13	44	1	6	1
21	2	6	1	0.486	0.514	-1.594	0.926	5	7	5	15	68	3	8	1
18	1	3	0	0.407	0.593	-2.222	0.926	4	4	4	16	61	2	11	2
30	1	8	1	0.667	0.333	-1.078	0.741	5	5	7	22	80	3	27	4
19	2	8	0	0.677	0.323	-1.387	0.963	5	4	4	17	34	1	2	0
24	1	6	1	0.481	0.519	-2.222	0.889	4	5	6	17	66	3	7	1
24	1	3	0	0.781	0.219	-0.604	0.926	1	1	1	10	58	2	3	0
18	1	3	1	0.188	0.812	-2.999	0.926	5	5	6	10	56	2	9	1
